# Supplementary material for: Sustainable Antiparasitic Agents from an Agro-Industrial Waste: Mitochondria-Targeting Cashew Nutshell Liquid-Derived Phosphonium and Ammonium Salts
Source: J Med Chem. 2025 Sep 8;68(18):19438–62. doi: 10.1021/acs.jmedchem.5c01617 (PMC12481484; doi:10.1021/acs.jmedchem.5c01617)
Supplement: Supplementary file 2 [file jm5c01617_si_002.csv]

Compound	SMILE	T. b. brucei WT s427 EC50 ± SEM (nM)	T. b. brucei B48 EC50 ± SEM (nM)	T. b. brucei SUR10 EC50 ± SEM (nM)	T. b. brucei ISMR1 EC50 ± SEM (nM)	HFF CC50 ± SEM (µM)	T. b. equiperdum EC50 ± SEM (nM)	T. b. evansi EC50 ± SEM (nM)	T. congolense WT EC50 ± SEM (nM)	T. congolense 4C2 BSF EC50 ± SEM (nM)	Intracellular T. cruzi EC50 ± SD (μM)	Intracellular T. cruzi EC90 ± SD (μM)	BTs T. cruzi EC50 ± SD (μM)	L929 LC50 ± SD (μM)	T. vivax (ILRAD700) EC50 ± SEM (nM)	T. congolense (MSORO M7H) EC50 ± SEM (nM)	T. congolense ISM-R (MSORO M7H) EC50 ± SEM (nM)	L. mexicana Cas9 Wt EC50 ± SEM (μM)	L. amazonensis % reduced parasite viability ex vivo (30 μM)	L. amazonensis ex vivo EC50 ± SD (μM)	L. amazonensis Intracellular in PMM EC50 ± SD (μM) (SI)	PMM LC50 ± SD (μM)	T.b.brucei WT s427 EC50 ± SEM (nM)	T.b.brucei TAO oe EC50 ± SEM (nM)	Cytotoxicity L. amazonensis EC50 ± SD (µM)	Cytotoxicity Non infected macrophage CC50 ± SD (µM)	Cytotoxicity Infected macrophage CC50 ± SD (µM)	Hemolysis HC50 ± SD (µM)	Danio rerio 96 h LC50 (mg/L; nM)	Daphnia magna 24 h EC50 (mg/L; nM)	Daphnia magna 48 h EC50 (mg/L; nM)
5	COC1=CC(CCCCCCCC[P+](C2=CC=CC=C2)(C3=CC=CC=C3)C4=CC=CC=C4)=CC=C1.[Br-]	0.78 ± 0.18	0.99 ± 0.12	8.01 ± 0.69	10.36 ± 1.56	19.38 ± 2.72	5.17 ± 0.42	1.60 ± 0.44	89.88 ± 2.51	84.20 ± 6.63	0.32 ± 0.07	0.64 ± 0.18	0.12 ± 0.01	12.50 ± 0.00	32.25 ± 7.27	165.29 ± 47.50	227.47 ± 10.64	0.17 ± 0.08	94	0.37 ± 0.09	0.01 ± 0	<6.25	6.20 ± 0.60	22.87 ± 0.28	1.01 ± 0.27	10.2 ± 1.9	10.7 ± 2.9	21.0 ± 1.7	0.52; 926.04	0.33; 594.80	0.17; 308.08
6	COC1=C(C(OC)=O)C(CCCCCCCC[P+](C2=CC=CC=C2)(C3=CC=CC=C3)C4=CC=CC=C4)=CC=C1.[Br-]	5.83 ± 1.23	7.36 ± 1.03	4.95 ± 0.39	9.70 ± 3.12	39.86 ± 2.16	7.21 ± 0.93	3.66 ± 0.50	603.8 ± 24.4	860.8 ± 37.6	0.64 ± 0.11	1.47 ± 0.23	0.19 ± 0.02	13.50 ± 1.47	16.05 ± 8.27	186.10 ± 43.75	304.68 ± 26.52	0.20 ± 0.05	94	0.29 ± 0.08	0.03 ± 0	<6.25	7.34 ± 0.63	39.80 ± 1.02
7	COC1=CC(OC)=CC(CCCCCCCC[P+](C2=CC=CC=C2)(C3=CC=CC=C3)C4=CC=CC=C4)=C1.[Br-]	0.52 ± 0.14	1.10 ± 0.14	1.23 ± 0.12	13.41 ± 2.50	20.90 ± 1.80	0.50 ± 0.01	1.67 ± 0.36	128.3 ± 4.6	156.0 ± 13.3	0.44 ± 0.12	0.83 ± 0.27	0.17 ± 0.07	12.50 ± 0.00	33.70 ± 20.11	126.36 ± 91.28	247.95 ± 33.44	0.19 ± 0.02	96	0.34 ± 0.18	0.05 ± 0	<6.25	17.48 ± 1.33	38.37 ± 0.57	0.98 ± 0.31	10.0 ± 2.2	10.3 ± 3.2	20.5 ± 3.1	0.97; 1644.80	0.29; 483.47	0.29; 483.47
8	COC1=CC(CCCCCCCC[P+](C2=CC=CC=C2)(C3=CC=CC=C3)C4=NC=CC=C4)=CC=C1.[Br-]	1.36 ± 0.33	1.64 ± 0.26	2.88 ± 0.45	8.25 ± 1.85	21.18 ± 2.22	3.04 ± 0.45	2.44 ± 0.25	68.07 ± 4.75	68.13 ± 5.45	0.60 ± 0.07	1.36 ± 0.10	0.12 ± 0.10	13.50 ± 1.47	29.49 ± 0.04	121.10 ± 30.89	206.22 ± 45.25	0.13 ± 0.03	94	0.30 ± 0.14	0.08 ±0.07	<6.25	11.44 ± 0.63	42.38 ± 1.01
9	COC1=C(C(OC)=O)C(CCCCCCCC[P+](C2=CC=CC=C2)(C3=CC=CC=C3)C4=NC=CC=C4)=CC=C1.[Br-]	8.71 ± 2.12	6.11 ± 1.51	7.14 ± 0.96	8.75 ± 2.75	39.53 ± 5.37	32.36 ± 1.54	18.93 ± 3.87	519.7 ± 23.3	739.5 ± 107.4	1.27 ± 0.19	2.48 ± 0.79	0.09 ± 0.07	13.50 ± 1.47	19.67 ± 8.85	264.28 ± 99.35	373.65 ± 42.05	0.14 ± 0.03	94	0.40 ± 0.14	0.11 ± 0.05	<6.25
10	COC1=CC(OC)=CC(CCCCCCCC[P+](C2=CC=CC=C2)(C3=CC=CC=C3)C4=CC=CC=N4)=C1.[Br-]	1.00 ± 0.17	1.96 ± 0.38	7.46 ± 0.78	11.82 ± 0.81	19.97 ± 2.63	1.75 ± 0.22	4.86 ± 1.77	70.88 ± 3.12	78.77 ± 6.50	0.56 ± 0.20	1.14 ± 0.48	0.19 ± 0.13	12.50 ± 0.00	24.08 ± 11.17	189.84 ± 35.48	229.49 ± 38.70	0.15 ± 0.02	100	0.37 ± 0.17	0.04 ±0.01	<6.25	18.05 ± 1.32	45.29 ± 0.18
11	COC1=CC(CCCCCCCC[P+](C2=CC=C(C=CC=C3)C3=C2)(C4=CC=C(C=CC=C5)C5=C4)C6=CC(C=CC=C7)=C7C=C6)=CC=C1.[Br-]	4.10 ± 0.32	3.08 ± 0.62	5.34 ± 0.55	5.25 ± 1.65	10.02 ± 1.18	1.43 ± 0.20	3.46 ± 0.36	9.89 ± 1.52	15.55 ± 2.47	0.30 ± 0.04	0.56 ± 0.12	0.15 ± 0.17	12.50 ± 0.00	240.80 ± 47.4	215.23 ± 63.69	282.87 ± 65.86	0.05 ± 0.01	99	0.35 ± 0.06	0.03 ±0	<6.25	5.13 ± 0.32	9.94 ± 0.33
12	COC1=C(C(OC)=O)C(CCCCCCCC[P+](C2=CC=C(C=CC=C3)C3=C2)(C4=CC=C(C=CC=C5)C5=C4)C6=CC(C=CC=C7)=C7C=C6)=CC=C1.[Br-]	6.43 ± 0.87	4.94 ± 0.49	8.18 ± 1.04	8.30 ± 2.60	14.32 ± 0.09	5.24 ± 0.07	6.00 ± 0.97	31.92 ± 3.10	39.10 ± 2.61			0.20 ± 0.14	12.50 ± 0.00	227.50 ± 64.2	191.57 ± 58.44	209.94 ± 24.77	0.16 ± 0.03	100	0.42 ± 0.04	0.05 ±0.03	<6.25
13	COC1=CC(OC)=CC(CCCCCCCC[P+](C2=CC(C=CC=C3)=C3C=C2)(C4=CC=C(C=CC=C5)C5=C4)C6=CC=C(C=CC=C7)C7=C6)=C1.[Br-]	6.40 ± 1.13	6.03 ± 1.36	9.88 ± 0.73	6.59 ± 1.99	9.91 ± 1.39	7.42 ± 0.45	7.21 ± 1.26	20.41 ± 1.72	18.42 ± 0.81	0.33 ± 0.06	0.64 ± 0.19	0.27 ± 0.12	12.50 ± 0.00	98.59 ± 9.51	305.53 ± 13.87	340.81 ± 62.76	0.14 ± 0.03	96	0.26 ± 0.09	0.05 ±0.02	<6.25
14	COC1=CC(CCCCCCCC[N+]2=CC=CC=C2)=CC=C1.[Br-]	5,340 ± 330	5,220 ± 380			73.73 ± 19.27							5.42 ± 0.99	14.60 ± 0.00	18175 ± 3955	64000 ± 0	64000 ± 0	4.57 ± 0.59	63	5.44 ± 0.52		89.18 ± 4.78
15	COC1=C(C(OC)=O)C(CCCCCCCC[N+]2=CC=CC=C2)=CC=C1.[Br-]	3,930 ± 490	6,090 ± 1,150			>200								83.10 ± 3.23	21450 ± 2210	64000 ± 0	64000 ± 0	16.14 ± 3.59	47
16	COC1=CC(CCCCCCCC[N+]2=CC=CC=C2)=CC(OC)=C1.[Br-]	2,260 ± 190	1,940 ± 90			90.10							4.04 ± 0.59	68.50 ± 11.44	21740 ± 70	64000 ± 0	59393 ± 4607	7.53 ± 1.88	76	7.83 ± 0.89		137.01 ± 64.47
17	COC1=CC(CCCCCCCC[N+]2=CC=C(C)C=C2)=CC=C1.[Br-]	1,590 ± 60	1,450 ± 80			193.5 ± 6.50					3.35 ± 1.33	8.85 ± 0.35	1.15 ± 0.01	14.60 ± 0.00				0.43 ± 0.08	93	2.65 ± 0.55	0.65 ±0.58 (57)	36.74 ± 7.07
18	COC1=C(C(OC)=O)C(CCCCCCCC[N+]2=CC=C(C)C=C2)=CC=C1.[Br-]	2,390 ± 150	2,990 ± 570			>200							4.45 ± 0.35	39.00 ± 2.07				5.90 ± 0.15	93	9.05 ± 0.35		68.93 ± 10.67
19	COC1=CC(CCCCCCCC[N+]2=CC=C(C)C=C2)=CC(OC)=C1.[Br-]	1,340 ± 40	1,190 ± 70			113.40							1.78 ± 0.22	15.30 ± 1.00				2.36 ± 0.49	98	4.24 ± 0.04		37.99 ± 8.33
20	COC1=CC(CCCCCCCC[N+]2=CN(C)C=C2)=CC=C1.[Br-]	2,530 ± 60	2,850 ± 700			196.0 ± 4.0					7.14 ± 0.98	>10	5.03 ± 2.60	15.60 ± 1.50				1.09 ± 0.22	74	3.77 ± 0.77	0.17 ± 0.15 (602)	102.4 ± 1.27
21	COC1=C(C(OC)=O)C(CCCCCCCC[N+]2=CN(C)C=C2)=CC=C1.[Br-]	2,640 ± 250	3,070 ± 430			>200							9.74 ± 2.47	75.80 ± 1.13				7.67 ± 1.74	69	9.70 ± 2.20		>100
22	COC1=CC(CCCCCCCC[N+]2=CN(C)C=C2)=CC(OC)=C1.[Br-]	2,110 ± 210	2,290 ± 270			n.d.							4.65 ± 0.39	43.20 ± 0.50				3.40 ± 0.51	80	4.84 ± 2.49		157.75 ± 39.53
23	NC(C=C1)=CC=[N+]1CCCCCCCCC2=CC=CC(OC)=C2.[Br-]	800 ± 270	940 ± 100			83.19 ± 6.12					1.46 ± 0.36	3.32 ± 0.95	0.79 ± 0.05	14.90 ± 0.00				0.23 ± 0.06	98	0.10 ± 0.04	0.05 ± 0	<6.25
24	COC1=C(C(OC)=O)C(CCCCCCCC[N+]2=CC=C(N)C=C2)=CC=C1.[Br-]	940 ± 160	1,200 ± 80			149.5 ± 30.5							1.1 ± 0.7	18.10 ± 4.51				1.42 ± 0.18	87	2.55 ± 0.25		33.58 ± 1.09
25	COC1=CC(CCCCCCCC[N+]2=CC=C(N)C=C2)=CC(OC)=C1.[Br-]	4,370 ± 130	2,730 ± 630			73.10 ± 6.55					4.43 ± 0.00	8.18 ± 1.57	1.13 ± 0.31	11.00 ± 4.24				2.20 ± 0.47	94	1.27 ± 0.37	0.15 ±0.02 (84)	12.62 ± 3.06
29	OCCCCCCCCC1=CC=CC(OC)=C1	84,250 ± 3,800												>200				173.93 ± 2.78	<20	>30
30	OCCCCCCCCC1=CC=CC(OC)=C1C(OC)=O	53,350 ± 3,470												159.40 ± 7.40				>200	<20	>30
31	OCCCCCCCCC1=CC(OC)=CC(OC)=C1	59,670 ± 1,600												>200				186.10 ± 0.78	<20	>30
